# Supplementary material for: Revival of Tigers: Long-Term Trends (2009–2022) in the Relative Abundance Index of Tigers, Prey, and Anthropogenic Disturbance in Parsa National Park, Nepal
Source: Animals (Basel). 2025 Sep 15;15(18):2697. doi: 10.3390/ani15182697 (PMC12466492; doi:10.3390/ani15182697)
Supplement: Supplementary file 1 [file animals-15-02697-s001.zip]

Archive with 1 entries (1 files):
- animals-3847491-supplementary.pdf
